# Supplementary material for: Multivariate Monitoring Workflow for Formulation, Fill and Finish Processes
Source: Bioengineering (Basel). 2020 Jun 3;7(2):50. doi: 10.3390/bioengineering7020050 (PMC7356889; doi:10.3390/bioengineering7020050)
Supplement: Supplementary file 1 [file bioengineering-07-00050-s001.zip]

Archive with 1 entries (1 files):
- bioengineering-803876-supplementary.xlsx
