# Supplementary material for: Multivariate Monitoring Workflow for Formulation, Fill and Finish Processes
Source: Bioengineering (Basel). 2020 Jun 3;7(2):50. doi: 10.3390/bioengineering7020050 (PMC7356889; doi:10.3390/bioengineering7020050)
Supplement: Supplementary file 1 [file bioengineering-07-00050-s001.zip › bioengineering-803876-supplementary.xlsx]

## Sheet: Sheet1
	QDB-2	QDB-3	QDB-4	QDB-5	QDB-6	QDB-7	QDB-8	QDB-9	QDB-10	QDB-11	QDB-12	QDB-13	QDB-14	QDB-15	QDB-16	QDB-17	QDB-18	QDB-19	LP5-1	LP5-2	LP5-3	LP5-4	LP6-1	LP6-2	LP6-3	LP7-1	LP3-1	LP4-1	QDB-20	QDB-21	QDB-22	QDB-23	QDB-24	QDB-25	QDB-26	QDB-27	QDB-28	QDB-29	QDB-1	QDB-30	QDB-31	QDB-32	QDB-33	QDB-34	QDB-35	QDB-36	QDB-37	QDB-38	QDB-39
Lot 1	0.197785	0.234359	0.375847	0.511081	0.192089	0.97106	8.87471	6.50437	9259.63	6015.86	0.0944657	0.0906441	0.0855319	27.2742	0.2	0.1	9535.59	6194.22	-169.96	-183.179	-189.569	7.96057	-0.99566	-1.00617	-1.01374	0.14	0.128227	0.12	100.442	5.83333	2000	17.2	0.026	0.0946	0.0869	17.4333	6.36667	2	91.5833	0.0945	0.0855	22151	1.72864	0.5	1941	1955	0.08	10	3.2
Lot 2	0.197575	0.235685	0.377232	0.504102	0.190163	0.96167	9.00451	6.23461	9367.58	5951.37	0.0944657	0.0909488	0.085568	31.9103	0.14	0.1	9740.95	6186.53	-192.759	-195.836	-196.329	0.425264	-1.00231	-1.00929	-1.01664	0.14	0.1338	0.12	100.038	6.01667	500	17.1833	0.025	0.0949	0.0894	17.4333	5.6	1.08333	91.5833	0.0968	0.0855	22058	1.70411	0.5	512	506	0.08	10	3.2
Lot 3	0.197899	0.2331	0.376323	0.510747	0.192206	0.962589	7.86314	6.11308	8317.9	6074.83	0.0948274	0.0907959	0.0855319	19.7526	0.2	0.1	8641.17	6302.7	-169.833	-183.681	-189.569	7.3086	-0.981047	-1.00061	-1.01374	0.14	0.127861	0.12	99.8893	5.73333	500	17.2	0.025	0.0947	0.086	17.4333	4.1	2	91.5833	0.0951	0.0855	22196	1.70774	0.5	490	510	0.07	10	3.2
Lot 4	0.199429	0.231717	0.377365	0.506887	0.191281	0.976229	7.73462	5.75234	8140.66	5938.82	0.0945018	0.0914163	0.0855319	29.7276	0.14	0.1	8338.89	6075.29	-189.48	-195.957	-196.468	0.761651	-0.983941	-0.995427	-1.01447	0.14	0.135316	0.12	98.8406	6.01667	1000	17.2	0.026	0.0946	0.0894	17.4333	6.63333	1.58333	91.5833	0.0952	0.0855	22029	1.75197	0.5	1070	1093	0.08	10	3.2
Lot 5	0.197387	0.233792	0.381746	0.490555	0.187267	0.965791	9.80915	6.59394	10001.7	5776.62	0.0944657	0.0905364	0.0854957	18.9627	0.2	0.1	10356	5986.09	-169.96	-183.497	-189.708	7.49496	-0.986256	-1.00333	-1.01519	0.14	0.127007	0.12	99.0958	6.56667	2000	17.1833	0.024	0.0946	0.0878	17.45	4.96667	2.16667	91.5833	0.095	0.0855	22227	1.71643	0.5	2131	2162	0.08	10	3.3
Lot 6	0.198593	0.253255	0.360379	0.522149	0.188172	0.947697	7.63419	5.3361	7789.53	5881.64	0.0944657	0.0914829	0.0856404	27.3982	0.14	0.1	8219.43	6232.53	-170.681	-195.276	-196.455	3.18633	-1.00188	-1.0109	-1.01823	0.15	0.135153	0.12	99.6017	6.31667	500	17.2	0.025	0.0952	0.0892	17.4333	6.16667	1.5	91.5833	0.0977	0.0855	21970	1.68404	0.5	547	554	0.08	10	3.3
Lot 7	0.195037	0.232746	0.380872	0.501253	0.190913	0.976002	10.9583	6.98592	10625.2	5874.45	0.0944657	0.0906915	0.0854957	21.6733	0.2	0.1	10886.4	6017.83	-169.96	-183.723	-189.569	7.22586	-0.992911	-1.01205	-1.02054	0.14	0.127294	0.12	98.8027	10.4167	1000	17.1833	0.025	0.0946	0.0878	17.4333	5.55	2.08333	91.5833	0.0949	0.0855	22119	1.71232	1	1029	1031	0.08	10	3.2
Lot 8	0.196317	0.230844	0.381504	0.501865	0.191463	0.95805	10.2072	6.65143	9617.58	5927.32	0.0943933	0.0908269	0.0858212	31.9929	0.14	0.1	10038.7	6182.05	-192.632	-195.953	-196.468	0.450766	-0.990741	-1.00368	-1.01736	0.14	0.134804	0.13	99.5974	6.1	1500	17.2	0.025	0.0946	0.0894	17.4333	3	1.91667	91.5833	0.0956	0.0855	22056	1.73997	0.5	1590	1642	0.08	10	3.1
Lot 9	0.197707	0.259789	0.356105	0.523644	0.186472	0.933817	7.2876	5.96957	7192.79	5546.36	0.0945018	0.0906741	0.0855319	23.9981	0.2	0.1	7702.57	5941.17	-169.973	-182.929	-189.835	7.85186	-0.988715	-1.00181	-1.01172	0.14	0.129523	0.12	99.3027	4.88333	3000	17.1833	0.019	0.0946	0.0877	17.4333	8.46667	1.91667	91.6	0.0945	0.0855	14996	1.73477	0.5	3153	3211	0.09	10	3.2
Lot 10	0.194	0.23	0.393	0.465649	0.183	0.955199	7.2	6.426	9893	7500	0.0945018	0.0913681	0.0856042	32.8724	0.14	0.1	10357	7852	-192.493	-195.867	-196.329	0.444168	-0.999421	-1.00595	-1.01461	0.14	0.135213	0.12	100	4.75	250	17.2	0.027	0.0946	0.0895	17.4333	6.63333	4.13333	91.5833	0.0947	0.0855	21803	1.66087	0.5	252	268	0.08	10	3.1
Lot 11	0.194626	0.232652	0.381992	0.498473	0.190413	0.953925	9.4473	7.02661	10081.5	5996.01	0.094538	0.0905929	0.0855319	23.363	0.2	0.1	10568.5	6285.42	-169.96	-183.647	-189.569	7.50656	-0.993779	-1.00036	-1.00767	0.14	0.127602	0.12	99.3161	5.73333	500	17.2	0.026	0.0946	0.0878	17.4333	5.58333	2.16667	91.5833	0.095	0.0855	22563	1.64905	0.5	500	531	0.08	10	3.1
Lot 12	0.193138	0.230899	0.383162	0.50204	0.192363	0.963787	7.42455	5.74769	7876.14	6083.69	0.0944295	0.0912822	0.085568	29.5172	0.14	0.1	8172.07	6304.96	-192.113	-195.847	-196.455	0.457043	-1.00058	-1.00822	-1.01736	0.14	0.135465	0.13	100	6.21667	500	17.2	0.025	0.095	0.0893	17.4333	5.25	1.75	91.5833	0.0975	0.0855	22258	1.68	0.5	512	544	0.07	11	3.2
Lot 13	0.193996	0.232783	0.384858	0.489954	0.188563	0.977911	9.42302	6.88995	10401.8	6895.75	0.0944657	0.0907183	0.0854957	20.3115	0.2	0.1	10636.8	7059.47	-169.96	-183.768	-189.708	7.50716	-1.00014	-1.00649	-1.01389	0.14	0.128934	0.12	99.6055	5.58333	500	17.1833	0.026	0.0946	0.0877	17.4333	6.05	2.25	91.6	0.0947	0.0855	22067	1.70604	1	525	531	0.08	10	3.1
Lot 14	0.194007	0.233878	0.393417	0.453336	0.17835	0.966348	8.87831	6.53559	9793.15	6082.87	0.0944295	0.0912489	0.0856042	29.4951	0.14	0.1	10134.2	6297.22	-190.784	-195.877	-196.468	0.621204	-1.00304	-1.00693	-1.01186	0.14	0.136013	0.13	99.2998	6.3	1500	17.2	0.026	0.0946	0.0894	17.4333	5.68333	1.5	91.5833	0.0962	0.0855	21965	1.73022	0.5	1554	1606	0.08	10	3.1
Lot 15	0.191987	0.235087	0.389216	0.47139	0.183472	0.965217	9.26539	6.30646	9691.39	5981.01	0.0944657	0.0915296	0.0855319	36.6319	0.14	0.1	10040.6	6196.93	-189.354	-195.841	-196.468	0.765873	-0.987269	-1.00298	-1.01201	0.14	0.137394	0.13	99.238	6.16667	1000	17.2	0.025	0.0946	0.0894	17.4333	4.45	1.33333	91.5833	0.0963	0.0855	21959	1.704	0.5	1029	1096	0.08	10	3.2
Lot 16	0.190309	0.2345	0.390157	0.475032	0.185337	0.965688	9.75321	6.75324	9982.21	5925.03	0.0944657	0.0910186	0.0854957	23.5644	0.2	0.1	10336.9	6136.48	-169.96	-182.041	-189.708	7.89636	-0.978877	-0.987128	-0.994936	0.14	0.130748	0.12	99.5707	5.43333	1500	17.2	0.017	0.0949	0.0855	17.4333	7.3	1.41667	91.5833	0.0945	0.0855	10935	1.70462	0.5	1519	1556	0.08	10	3.2
Lot 17	0.195683	0.224707	0.390648	0.484361	0.189215	0.968168	9.39953	6.86896	10122.6	6023.39	0.0944657	0.0912336	0.085568	31.4968	0.14	0.1	10455.4	6221.33	-193.556	-195.946	-196.481	0.398815	-0.981771	-0.991825	-1.00159	0.14	0.137102	0.13	99.2536	5.01667	1000	17.1833	0.026	0.0948	0.0894	17.4333	6.06667	2.33333	91.5833	0.0961	0.0855	21994	1.68787	0.5	985	997	0.08	10	3.2
Lot 18	0.193132	0.230825	0.387129	0.486751	0.188435	0.948447	10.5653	6.83571	10569.5	5817.07	0.0946827	0.0909057	0.0855319	27.737	0.2	0.1	11144.1	6127.46	-169.96	-183.958	-189.708	7.402	-0.980035	-0.99099	-0.998409	0.14	0.130372	0.12	98.5215	6.15	500	17.2	0.026	0.0952	0.0878	17.4333	7.03333	1.5	91.5833	0.095	0.0855	22151	1.74525	0.5	546	547	0.08	10	3.1
Lot 19	0.1983	0.235229	0.389964	0.453906	0.177007	0.978252	9.44979	7.07319	10222	5859.65	0.0944657	0.0912175	0.085568	33.9497	0.14	0.1	10449.3	5982.03	-192.772	-195.962	-196.582	0.484744	-0.934028	-0.988117	-1.00145	0.15	0.137346	0.13	98.7365	6.36667	500	17.1833	0.026	0.0946	0.0894	17.4333	7.41667	1.25	91.5833	0.0966	0.0855	22073	1.74867	0.5	523	537	0.08	12	3.2
Lot 20	0.197979	0.229531	0.387937	0.476989	0.185042	0.972966	9.45939	7.05865	10209.4	5968.45	0.0944657	0.0908199	0.0854957	18.2569	0.2	0.1	10493.1	6145.33	-169.96	-184.036	-189.822	7.27182	-0.987847	-0.998003	-1.01259	0.14	0.129557	0.12	100.51	6.51667	250	17.2	0.026	0.0946	0.0868	17.4333	6.23333	1.88333	91.5833	0.0948	0.0855	22149	1.58995	0.5	243	249	0.08	10	3.1
Lot 21	0.195443	0.229977	0.378742	0.517143	0.195864	0.981099	8.18774	6.13391	8843.89	6051.35	0.0944295	0.0912644	0.0856765	31.42	0.14	0.1	9014.28	6169.65	-191.974	-195.777	-196.455	0.532061	-0.992911	-1.00356	-1.01548	0.15	0.137692	0.13	99.594	6.16667	2000	17.2	0.024	0.0946	0.0894	17.4333	3.53333	1.53333	91.5833	0.0957	0.0855	22135	1.64997	0.5	1909	2054	0.08	10	3.2
Lot 22	0.196269	0.229769	0.387478	0.4808	0.186299	0.961928	8.47006	5.95053	9364.66	6184.96	0.0945742	0.0907535	0.0854957	25.7026	0.2	0.1	9735.3	6423.37	-169.846	-183.871	-189.708	7.39307	-0.989728	-0.996959	-1.00116	0.14	0.12932	0.12	98.3811	4.65	1000	17.1833	0.025	0.0945	0.0866	17.4333	5.03333	2.66667	92.6	0.095	0.0855	22177	1.68991	0.5	1033	992	0.08	10	3.1
Lot 23	0.20046	0.231633	0.386078	0.468373	0.180829	0.9516	8.51921	5.46813	9750.27	5824.82	0.0944657	0.0913186	0.0857127	28.1018	0.14	0.1	10246.2	6122.36	-189.366	-195.724	-196.582	0.834492	-0.990451	-0.999027	-1.0042	0.15	0.139077	0.13	99.3482	5.73333	1000	17.1833	0.022	0.0946	0.0868	17.4333	6.13333	2	91.6	0.0948	0.0855	16682	1.70556	0.5	980	1027	0.08	11	3.1
Lot 24	0.196839	0.235425	0.379471	0.495426	0.188	0.992303	9.9	6.30681	10011.2	5724.35	0.0944657	0.0905872	0.0855319	21.8064	0.2	0.1	10088.8	5768.23	-169.833	-184.099	-189.708	7.13682	-0.981047	-0.992465	-1.00101	0.14	0.129034	0.12	100	6.15	500	17.2	0.025	0.0946	0.0873	17.4333	5.58333	3.75	91.5833	0.0946	0.0855	22167	1.67808	0.5	506	534	0.08	10	3.2
Lot 25	0.196012	0.229074	0.386083	0.48962	0.189034	0.961209	8.64634	5.36192	9142.63	5954.83	0.0945018	0.0910574	0.0856042	27.8915	0.14	0.1	9511.6	6185	-179.897	-195.396	-196.455	2.07904	-0.994213	-1.00202	-1.01389	0.15	0.138859	0.13	100.146	6.16667	1000	17.2	0.025	0.0946	0.0894	17.4333	5.3	1.58333	91.5833	0.097	0.0855	20953	1.70868	0.5	978	1028	0.08	10	3.1
Lot 26	0.196531	0.231238	0.392854	0.456429	0.17931	0.989671	9.89306	6.30045	10221.7	5952.11	0.0944657	0.0908213	0.0854957	23.4723	0.2	0.1	10328.4	6016.95	-169.973	-183.304	-189.822	7.56967	-0.992043	-0.996504	-1.00752	0.14	0.129214	0.12	99.1629	5.7	2000	17.1833	0.025	0.0946	0.0873	17.4333	3.03333	1.5	91.5833	0.0946	0.0855	21546	1.70497	0.5	2032	2194	0.08	10	3.2
Lot 27	0.195109	0.231084	0.389315	0.473174	0.184214	0.979053	9.32065	6.24225	10075.5	6066.84	0.0945742	0.0913487	0.0856042	29.5261	0.14	0.1	10291	6196.05	-180.176	-195.68	-196.595	1.78305	-0.994792	-0.996995	-1.00666	0.15	0.13834	0.13	99.8425	6.31667	3000	17.1833	0.024	0.0946	0.0894	17.4333	3.51667	2.33333	91.6	0.0953	0.0855	18202	1.73178	0.5	2845	3049	0.08	10	3.2
Lot 28	0.2	0.23	0.389	0.465296	0.181	0.981739	8.1	4.602	8817	5886	0.0945018	0.0911151	0.0856404	30.0465	0.14	0.1	8981	5995	-192.506	-195.804	-196.595	0.578409	-1.00159	-1.01486	-1.02185	0.15	0.138401	0.13	101	5.78333	250	17.2	0.025	0.0946	0.0894	17.4333	3.31667	7.08333	91.5833	0.0952	0.0855	19945	1.68003	0.5	249	268	0.09	10	3.2
Lot 29	0.197785	0.226807	0.376642	0.528072	0.198894	0.965596	4.87857	3.57957	4791.66	5580.4	0.0953337	0.0907824	0.0854957	19.0992	0.2	0.1	4962.39	5769.45	-169.973	-183.817	-189.708	7.40638	-0.99566	-1.00098	-1.00608	0.14	0.130025	0.12	100.387	7.18333	2000	17.2	0.024	0.0946	0.0882	17.4333	4.2	0.666667	91.5833	0.0954	0.0855	19233	1.74044	0.5	2079	2242	0.08	10	3.2
Lot 30	0.196793	0.230117	0.389789	0.470255	0.1833	0.954365	8.00961	5.29305	8447.02	5823.4	0.0955508	0.0915465	0.0854957	29.3813	0.14	0.1	8850.94	6097.6	-191.328	-195.809	-196.481	0.600332	-0.998264	-1.00423	-1.00926	0.15	0.139487	0.13	100.386	6.35	1000	17.1833	0.026	0.0946	0.0894	17.4333	6.56667	2.08333	91.5833	0.096	0.0855	21797	1.6953	0.5	1072	1075	0.08	10	3.2
Lot 31	0.198008	0.229886	0.390263	0.46595	0.181843	0.95449	7.91578	5.04039	8227.96	5757.41	0.0944657	0.0908782	0.0855319	25.8168	0.2	0.1	8620.27	6026.24	-169.973	-183.574	-189.721	7.37286	-0.989873	-0.995343	-1.00174	0.14	0.130565	0.12	100.402	7.08333	250	17.2	0.026	0.0946	0.0871	17.4333	5.11667	2.25	91.5833	0.0948	0.0855	22034	1.73257	0.5	243	260	0.08	10	3.2
Lot 32	0.19508	0.232768	0.391636	0.459853	0.180095	0.943215	9.16238	5.66221	9300.93	5760.6	0.0961295	0.0914261	0.0854957	25.1095	0.14	0.1	9860.88	6115.11	-191.86	-195.917	-196.734	0.700506	-0.901331	-0.989085	-1.00593	0.15	0.138641	0.13	100	6.38333	1000	17.2	0.025	0.0946	0.0894	17.4333	4.78333	1.25	91.5833	0.0963	0.0855	21636	1.74092	0.5	998	1092	0.08	10	3.2
Lot 33	0.194906	0.230755	0.388415	0.478674	0.185924	0.955734	9.52639	6.26385	9167.21	5491.57	0.0944657	0.0907081	0.085568	18.2455	0.2	0.1	9591.8	5742.96	-169.973	-183.857	-189.569	7.24794	-0.9932	-1.00163	-1.0081	0.14	0.129154	0.12	100	5.83333	500	17.2	0.025	0.0945	0.0888	17.4333	3.61667	2.33333	91.5833	0.0946	0.0855	19539	1.71901	0.5	535	558	0.09	10	3.2
Lot 34	0.197292	0.225573	0.378873	0.524893	0.198868	0.976012	4.28397	3.47487	4185.85	5658.72	0.0967805	0.0915236	0.0854957	25.6741	0.14	0.1	4288.73	5801.23	-192.518	-195.886	-196.607	0.498249	-0.995804	-1.00159	-1.00868	0.15	0.138982	0.13	101.113	6.55	500	17.2	0.025	0.0949	0.0894	17.4333	4.3	1.91667	91.5833	0.097	0.0855	22242	1.72138	0.5	528	570	0.09	10	3.2
Lot 35	0.196003	0.232995	0.392987	0.454256	0.178517	0.946803	10.3034	5.98281	9792.46	5706.96	0.0944657	0.0907824	0.0854957	416.617	0.2	0.1	10342.7	6029.76	-169.973	-183.462	-189.569	7.54026	-0.995226	-0.997777	-1.00203	0.14	0.129801	0.12	99.9974	5.15	250	17.2	0.023	0.0946	0.0865	17.4333	4.16667	1.66667	91.5833	0.0953	0.0855	19796	1.69149	0.5	248	272	0.09	9	3.1
Lot 36	0.197318	0.232128	0.387328	0.474006	0.183596	0.945688	8.76549	6.60884	9299.34	5895.77	0.0954784	0.091504	0.0854957	23.4135	0.14	0.1	9833.41	6216.85	-191.987	-195.756	-196.342	0.506631	-0.999855	-1.00258	-1.00723	0.15	0.140776	0.13	101.649	6.93333	500	17.2	0.025	0.0945	0.0894	17.4333	4.91667	1.5	91.5833	0.0955	0.0855	21484	1.7057	0.5	525	558	0.09	10	3.1
Lot 37	0.198559	0.227552	0.372906	0.538771	0.200911	0.969455	5.09869	3.53102	4940.29	5660.49	0.094755	0.0913891	0.0854957	21.2889	0.14	0.1	5095.94	5813.37	-188.607	-195.643	-196.481	0.927677	-0.94184	-0.998479	-1.00868	0.15	0.139775	0.13	100.548	7.4	1000	17.2	0.027	0.0946	0.0894	17.4333	4.9	3.16667	91.5833	0.0948	0.0855	22033	1.72695	0.5	1061	1107	0.09	10	3.2
Lot 38	0.196681	0.232391	0.386503	0.477802	0.184672	0.935412	8.13079	6.79405	8399.27	5790.84	0.0944657	0.0905791	0.0855319	26.8312	0.2	0.1	8979.21	6173.96	-169.973	-183.421	-189.442	7.29132	-1.00043	-1.00317	-1.00723	0.14	0.129241	0.12	99.5059	7.91667	1000	17.2	0.025	0.0948	0.0872	17.4333	5.93333	1.11667	91.5833	0.0946	0.0855	21985	1.71469	0.5	1086	1136	0.09	10	3.4
Lot 39	0.198563	0.229747	0.393747	0.451919	0.177942	0.930383	9.70341	7.45293	11054.6	6497.09	0.0955869	0.0910088	0.0854957	23.7051	0.14	0.1	11881.8	6979.33	-194.367	-195.237	-195.949	0.17319	-1.00506	-1.00819	-1.011	0.14	0.134795	0.12	100.218	7.98333	500	17.2167	0.023	0.0948	0.0895	17.4333	4.25	3.08333	91.5833	0.0956	0.0855	22139	1.70844	0.5	515	561	0.08	10	3.2
Lot 40	0.199874	0.228413	0.361007	0.583643	0.210699	0.997353	6.76226	5.20601	6785.05	5670.15	0.0947189	0.090632	0.0854234	18.3151	0.2	0.1	6803.05	5672.9	-169.973	-183.218	-189.303	7.26347	-0.99566	-0.999228	-1.00362	0.14	0.131392	0.12	99.844	7.2	1000	17.2167	0.023	0.0945	0.0859	17.4333	3.36667	4.08333	91.5833	0.0949	0.0855	20144	1.71356	0.5	1056	1059	0.08	10	3.2
Lot 41	0.201238	0.233018	0.358366	0.578586	0.207346	0.977956	6.87233	5.52969	6833.32	5690.57	0.0946103	0.0915496	0.0854957	20.215	0.14	0.1	6987.35	5812.8	-193.848	-195.341	-195.962	0.215571	-1.00246	-1.00543	-1.00854	0.15	0.138842	0.13	99.2227	6.4	3000	17.2	0.021	0.0953	0.0894	17.4333	4.61667	3.91667	91.6	0.0951	0.0855	16259	1.76279	0.5	3182	3164	0.08	10	3.2
Lot 42	0.195912	0.237456	0.394177	0.438889	0.173	0.939045	10.3605	7.98015	10520.4	6377.75	0.0944657	0.0907211	0.0853872	26.4525	0.2	0.1	11203.3	6792.45	-169.833	-183.636	-189.316	7.09804	-0.995949	-0.999032	-1.00159	0.14	0.131107	0.12	101	5	500	17.2	0.024	0.0946	0.0856	17.4333	0.55	1.5	91.5833	0.0949	0.0855	21866	1.70185	0.5	494	527	0.08	10	3.2
Lot 43	0.197117	0.235307	0.395153	0.438876	0.173423	0.939594	11.9657	7.9018	11478	6587.49	0.0959848	0.0914591	0.0854957	25.6931	0.14	0.1	12215.9	7014.17	-194.379	-195.303	-195.709	0.161912	-1.00709	-1.0106	-1.01374	0.15	0.137151	0.13	100.577	5.66667	250	17.2	0.025	0.0946	0.0895	17.4333	0.233333	1.66667	91.5833	0.0968	0.0855	21913	1.64543	0.5	238	249	0.08	9	3.2
Lot 44	0.19429	0.230569	0.354911	0.620496	0.220221	1.00694	7.32916	6.07752	7325.16	5920.68	0.0944657	0.0906253	0.0854234	23.9001	0.2	0.1	7274.69	5881.84	-169.833	-183.228	-189.316	7.42606	-0.99566	-1.00172	-1.00579	0.14	0.13122	0.12	99.8007	5.35	3000	17.2167	0.019	0.0946	0.0858	17.4333	5.23333	2.41667	91.5833	0.0946	0.0855	16120	1.7026	0.5	2995	3139	0.08	9	3.2
Lot 45	0.200827	0.233566	0.358602	0.57723	0.206996	0.960291	6.94438	5.20848	6786.05	5652.94	0.0951529	0.090743	0.0854957	22.6587	0.2	0.1	7066.65	5882.89	-169.846	-183.557	-189.176	7.32539	-0.999711	-1.00267	-1.00637	0.14	0.129891	0.12	99.1738	5.96667	1000	17.2167	0.026	0.0946	0.0858	17.4333	6.21667	2	91.5833	0.0957	0.0855	22242	1.76179	0.5	1087	1120	0.08	9	3.2
Lot 46	0.201851	0.23233	0.360262	0.570527	0.205539	0.967656	6.14472	4.45728	6109.66	5683.55	0.0979018	0.0913642	0.0854957	24.4206	0.14	0.1	6313.87	5873.99	-194.506	-195.389	-195.974	0.186669	-1.00506	-1.00861	-1.01534	0.15	0.138148	0.13	99.7699	7.36667	2000	17.2167	0.024	0.0953	0.0895	17.4333	5	2.41667	91.5833	0.0983	0.0855	22007	1.74645	0.5	2175	2223	0.08	9	3.2
Lot 47	0.202177	0.23188	0.360741	0.568768	0.205178	0.97286	6.54099	4.20877	6485.37	5588.21	0.0944295	0.0906911	0.0856042	21.9317	0.2	0.1	6666.3	5745.02	-169.96	-182.861	-189.442	7.61288	-0.994213	-1.00252	-1.00984	0.14	0.131421	0.12	97.7115	5.76667	500	17.2	0.021	0.0949	0.0877	17.4333	7.73333	1.85	91.6	0.0946	0.0855	16004	1.69902	0.5	529	576	0.08	10	3.1
Lot 48	0.197727	0.234773	0.391539	0.450029	0.176204	0.941983	9.28386	7.99224	9836.52	5946.52	0.0965997	0.0916275	0.0854957	21.6609	0.14	0.1	10442.3	6312.32	-194.759	-195.349	-195.822	0.155766	-0.999855	-1.00738	-1.0123	0.15	0.139609	0.13	99.8115	7.35	500	17.2	0.026	0.0945	0.0895	17.4333	5.86667	2.16667	91.5833	0.0966	0.0855	21850	1.71681	0.5	528	551	0.08	10	3.2
Lot 49	0.199031	0.233779	0.399141	0.421397	0.168197	0.944912	9.18585	7.87343	10451.6	6330.7	0.0945018	0.091025	0.085568	672.045	0.2	0.1	11061	6703.87	-169.973	-183.578	-189.442	7.46404	-1.00116	-1.00482	-1.00781	0.14	0.131643	0.12	99.5749	5.55	1000	17.2167	0.022	0.0946	0.088	17.4333	6.5	2.55	91.5833	0.0948	0.0855	18869	1.74768	0.5	1029	1084	0.08	11	3.1
Lot 50	0.197408	0.237649	0.394424	0.433105	0.170827	0.946247	9.50579	7.82004	10453.5	6184.69	0.094538	0.0910336	0.0854957	22.7402	0.14	0.1	11047.3	6536.51	-194.24	-195.405	-195.721	0.184948	-1.00087	-1.00777	-1.01259	0.15	0.139225	0.13	99.463	5.06667	1500	17.2167	0.018	0.0946	0.0855	17.4333	8.11667	2.33333	91.5833	0.0948	0.0855	11903	1.67938	0.5	1535	1636	0.08	10	3.1
Lot 51	0.201977	0.232338	0.363584	0.555937	0.20213	0.978057	7.06957	5.3777	7324.96	5774.29	0.094538	0.0908982	0.0856042	18.3838	0.2	0.1	7489.29	5900.76	-169.973	-183.945	-189.442	7.02274	-0.998553	-1.00343	-1.00738	0.14	0.132697	0.12	100.801	5.68333	1000	17.2167	0.025	0.0946	0.0877	17.4333	4.5	2.08333	91.5833	0.0949	0.0855	22165	1.65655	0.5	1092	1121	0.08	10	3.2
Lot 52	0.192607	0.229859	0.35673	0.618821	0.220752	1.0326	6.73328	5.82596	7282.46	6000.03	0.0956954	0.0912035	0.0854957	18.705	0.14	0.1	7052.52	5820.2	-194.101	-195.285	-195.696	0.194359	-1.00622	-1.01009	-1.01374	0.15	0.139299	0.13	99.5186	5.26667	250	17.2167	0.022	0.0949	0.0894	17.4333	6.93333	2.66667	91.5833	0.0959	0.0855	16646	1.71575	0.5	254	265	0.08	11	3.1
Lot 53	0.195138	0.22751	0.363444	0.588627	0.213933	0.984764	7.2	6.26667	7186.63	5649.65	0.0944657	0.0907272	0.0854957	25.8813	0.2	0.1	7297.82	5737.92	-169.973	-183.302	-189.43	7.54341	-0.999132	-1.00345	-1.00825	0.14	0.132382	0.12	99.8501	5.46667	3000	17.2167	0.022	0.0946	0.0876	17.4333	7.18333	1.75	91.5833	0.0946	0.0855	16441	1.79718	0.5	3010	3166	0.08	10	3.1
Lot 54	0.194882	0.228761	0.367054	0.570253	0.209314	0.981426	7.2	6.06032	7192.42	5736.47	0.096455	0.0915601	0.0854957	26.0521	0.14	0.1	7328.54	5844.96	-194.367	-195.292	-195.696	0.16908	-1.00376	-1.00686	-1.01027	0.15	0.141189	0.13	100.531	5.45	2000	17.2	0.023	0.0946	0.0894	17.4333	6.45	2.08333	91.5833	0.0967	0.0855	22185	1.77702	0.5	2032	2097	0.08	10	3.1
Lot 55	0.197851	0.231523	0.375498	0.519663	0.195133	0.932754	7.12382	7.22445	6872.6	5550.7	0.0974677	0.0915026	0.0854957	21.8148	0.14	0.1	7368.08	5947.47	-194.379	-195.259	-195.696	0.177674	-1.00694	-1.01246	-1.01664	0.15	0.141455	0.13	100.19	8.1	2000	17.2	0.024	0.0946	0.0894	17.4333	6	0.583333	91.5833	0.0975	0.0855	22099	1.79512	0.5	2053	2154	0.08	10	3.1
Lot 56	0.192591	0.2315	0.361371	0.593575	0.214501	0.982298	7.2	6.07397	7255.56	5677.15	0.094755	0.0908491	0.0855319	21.5598	0.14	0.1	7386.31	5780.84	-193.974	-195.321	-195.709	0.214349	-1.00304	-1.01258	-1.01751	0.15	0.139403	0.13	100	5.06667	1500	17.2167	0.017	0.0946	0.0855	17.4333	9.66667	1.16667	91.5833	0.095	0.0855	12078	1.76574	0.5	1619	1642	0.08	10	3.1
Lot 57	0.200525	0.238525	0.39005	0.440714	0.1719	0.969051	9.44254	6.10202	9844.7	6000.26	0.0944657	0.0907759	0.0855319	18.0007	0.2	0.1	10159.1	6200.1	-169.96	-183.684	-189.569	7.35082	-0.997541	-1.0064	-1.01172	0.14	0.133811	0.12	100.017	6.06667	250	17.2167	0.025	0.0946	0.0869	17.4333	5.71667	1.25	91.5833	0.0945	0.0855	22182	1.6875	0.5	255	269	0.08	10	3.2
Lot 58	0.19592	0.230334	0.364488	0.574115	0.209258	0.976391	7.028	6.26084	7105.56	5734.19	0.0953337	0.0912065	0.0854957	19.0909	0.14	0.1	7277.37	5874.02	-193.835	-195.166	-195.683	0.209879	-0.962818	-1.01126	-1.0204	0.15	0.140499	0.13	99.7185	5.28333	3000	17.2	0.018	0.0945	0.0871	17.4333	6.1	2.83333	91.5833	0.0953	0.0855	15444	1.77629	0.5	3185	3270	0.08	10	3.2
[truncated: 159 more columns]
